# Supplementary material for: SEPTIN2 suppresses an IFN-γ-independent, proinflammatory macrophage activation pathway
Source: Nat Commun. 2023 Nov 17;14:7441. doi: 10.1038/s41467-023-43283-2 (PMC10656488; doi:10.1038/s41467-023-43283-2)
Supplement: Supplementary file 3 — Supplementary Data 1 [file 41467_2023_43283_MOESM3_ESM.xlsx]

## Sheet: Sheet1
siRNA library for screening IFN-γ-independent regulatory genes of polarization
Symbol	Name	VSV (GFP intensity increased)	VSV (GFP intensity decreased)	HSV-1 (GFP intensity increased)	HSV-1 (GFP intensity decreased)
AZGP1	alpha-2-glycoprotein 1, zinc-binding	TMSB10	GDF15	DEFA1	SFTPD
B2M	beta-2-microglobulin	APOM	RN7SL1	SEPTIN2	DEFB119
CALR	calreticulin	NMBR	APLNR	LCNL1	NOX5
CANX	calnexin	ENDOU	TMPRSS6		SPAG11A
CREB1	cAMP responsive element binding protein 1	TXLNA	PTK2B		CETP
CTSB	cathepsin B	SPINK5	EED		PRDX2
CTSE	cathepsin E	SEPTIN2	PPIA		GAL
CTSL	cathepsin L	PLCG1	ISG20		KITLG
CTSS	cathepsin S	HCK	RNASEL
FCER1G	Fc fragment of IgE receptor Ig	AGRP	PLAU
FCGRT	Fc fragment of IgG receptor and transporter	NGF	NDRG1
PDIA3	protein disulfide isomerase family A member 3	ADCYAP1R1	RBP5
HFE	homeostatic iron regulator	LHB	OBP2A
MR1	major histocompatibility complex, class I-related	ESM1	APOBEC3F
HSPA1A	heat shock protein family A (Hsp70) member 1A		WFDC2
HSPA1B	heat shock protein family A (Hsp70) member 1B		AMELX
HSPA1L	heat shock protein family A (Hsp70) member 1 like		BMP8B
HSPA2	heat shock protein family A (Hsp70) member 2		BMP8A
HSPA4	heat shock protein family A (Hsp70) member 4		PDGFRL
HSPA5	heat shock protein family A (Hsp70) member 5		S100Z
HSPA6	heat shock protein family A (Hsp70) member 6
HSPA8	heat shock protein family A (Hsp70) member 8
HSP90AA1	heat shock protein 90 alpha family class A member 1
HSP90AB1	heat shock protein 90 alpha family class B member 1
ICAM1	intercellular adhesion molecule 1
LTA	lymphotoxin alpha
CIITA	class II major histocompatibility complex transactivator
MICA	MHC class I polypeptide-related sequence A
MICB	MHC class I polypeptide-related sequence B
NFYA	nuclear transcription factor Y subunit alpha
NFYB	nuclear transcription factor Y subunit beta
NFYC	nuclear transcription factor Y subunit gamma
LGMN	legumain
PSME1	proteasome activator subunit 1
PSME2	proteasome activator subunit 2
RELB	RELB proto-oncogene, NF-kB subunit
RFX5	regulatory factor X5
RFXAP	regulatory factor X associated protein
SLC10A2	solute carrier family 10 member 2
TAP1	transporter 1, ATP binding cassette subfamily B member
TAP2	transporter 2, ATP binding cassette subfamily B member
TAPBP	TAP binding protein
THBS1	thrombospondin 1
SEM1	SEM1 26S proteasome complex subunit
KLRC4	killer cell lectin like receptor C4
AP3B1	adaptor related protein complex 3 subunit beta 1
RFXANK	regulatory factor X associated ankyrin containing protein
PSMD6	proteasome 26S subunit, non-ATPase 6
PSME3	proteasome activator subunit 3
PSMD14	proteasome 26S subunit, non-ATPase 14
CLEC4M	C-type lectin domain family 4 member M
IFI30	IFI30 lysosomal thiol reductase
PROCR	protein C receptor
ADRM1	adhesion regulating molecule 1
ECPAS	Ecm29 proteasome adaptor and scaffold
TRPC4AP	transient receptor potential cation channel subfamily C member 4 associated protein
CD209	CD209 molecule
UBXN1	UBX domain protein 1
ERAP1	endoplasmic reticulum aminopeptidase 1
TAPBPL	TAP binding protein like
KIR2DL5A	killer cell immunoglobulin like receptor, two Ig domains and long cytoplasmic tail 5A
ERAP2	endoplasmic reticulum aminopeptidase 2
ULBP3	UL16 binding protein 3
ULBP2	UL16 binding protein 2
ULBP1	UL16 binding protein 1
KIR3DL3	killer cell immunoglobulin like receptor, three Ig domains and long cytoplasmic tail 3
RAET1E	retinoic acid early transcript 1E
RAET1L	retinoic acid early transcript 1L
UBR1	ubiquitin protein ligase E3 component n-recognin 1
RAET1G	retinoic acid early transcript 1G
PDIA2	protein disulfide isomerase family A member 2
HAMP	hepcidin antimicrobial peptide
PI3	peptidase inhibitor 3
CAMP	cathelicidin antimicrobial peptide
DEFB4A	defensin beta 4A
PPBP	pro-platelet basic protein
REG3G	regenerating family member 3 gamma
SLPI	secretory leukocyte peptidase inhibitor
PF4	platelet factor 4
DEFB103B	defensin beta 103B
DEFB1	defensin beta 1
ELANE	elastase, neutrophil expressed
DEFB103A	defensin beta 103A
DEFA3	defensin alpha 3
DEFA1	defensin alpha 1
TMSB10	thymosin beta 10
DEFA6	defensin alpha 6
DEFA5	defensin alpha 5
DEFA4	defensin alpha 4
LCN2	lipocalin 2
LCN1	lipocalin 1
COLEC10	collectin subfamily member 10
BPI	bactericidal permeability increasing protein
S100A9	S100 calcium binding protein A9
S100A8	S100 calcium binding protein A8
DCD	dermcidin
LCN6	lipocalin 6
S100A12	S100 calcium binding protein A12
HTN3	histatin 3
LCN8	lipocalin 8
DEFA1B	defensin alpha 1B
CCR10	C-C motif chemokine receptor 10
CELA1	chymotrypsin like elastase 1
DEFB106A	defensin beta 106A
PENK	proenkephalin
BPIFC	BPI fold containing family C
MMP12	matrix metallopeptidase 12
BPIFB6	BPI fold containing family B member 6
LEAP2	liver enriched antimicrobial peptide 2
SFTPD	surfactant protein D
LCN9	lipocalin 9
BPIFB2	BPI fold containing family B member 2
PTGDS	prostaglandin D2 synthase
TMSB4X	thymosin beta 4 X-linked
PGLYRP1	peptidoglycan recognition protein 1
ZC3HAV1	zinc finger CCCH-type containing, antiviral 1
TMSB15A	thymosin beta 15a
S100B	S100 calcium binding protein B
S100A13	S100 calcium binding protein A13
S100A6	S100 calcium binding protein A6
DEFB119	defensin beta 119
DEFB107A	defensin beta 107A
DEFB105A	defensin beta 105A
SERPIND1	serpin family D member 1
DEFB129	defensin beta 129
DEFB127	defensin beta 127
S100P	S100 calcium binding protein P
S100A7	S100 calcium binding protein A7
DEFB104A	defensin beta 104A
DEFB126	defensin beta 126
DEFB106B	defensin beta 106B
DEFB104B	defensin beta 104B
DEFB107B	defensin beta 107B
PGLYRP3	peptidoglycan recognition protein 3
PGLYRP2	peptidoglycan recognition protein 2
S100A10	S100 calcium binding protein A10
S100A2	S100 calcium binding protein A2
DEFB125	defensin beta 125
DEFB123	defensin beta 123
DEFB105B	defensin beta 105B
DEFB132	defensin beta 132
BPIFB3	BPI fold containing family B member 3
LCN12	lipocalin 12
PGLYRP4	peptidoglycan recognition protein 4
S100A11	S100 calcium binding protein A11
S100A5	S100 calcium binding protein A5
S100A3	S100 calcium binding protein A3
S100A1	S100 calcium binding protein A1
DEFB128	defensin beta 128
DEFB108B	defensin beta 108B
HTN1	histatin 1
LMBR1L	limb development membrane protein 1 like
S100A7A	S100 calcium binding protein A7A
DEFB118	defensin beta 118
COLEC12	collectin subfamily member 12
TMSB4Y	thymosin beta 4 Y-linked
DEFB131A	defensin beta 131A
DEFB134	defensin beta 134
DEFB130A	defensin beta 130A
DEFB124	defensin beta 124
DEFB121	defensin beta 121
DEFB116	defensin beta 116
DEFB115	defensin beta 115
DEFB114	defensin beta 114
DEFB113	defensin beta 113
DEFB112	defensin beta 112
DEFB110	defensin beta 110
TMSB15B	thymosin beta 15B
DEFB133	defensin beta 133
S100Z	S100 calcium binding protein Z
MAVS	mitochondrial antiviral signaling protein
TMSB4XP8	TMSB4X pseudogene 8
S100A14	S100 calcium binding protein A14
LCN10	lipocalin 10
S100A16	S100 calcium binding protein A16
DEFB136	defensin beta 136
DEFB135	defensin beta 135
DEFB117	defensin beta 117 (pseudogene)
ZC3HAV1L	zinc finger CCCH-type containing, antiviral 1 like
S100A7L2	S100 calcium binding protein A7 like 2
MBL3P	mannose-binding lectin family member 3, pseudogene
DEFB4B	defensin beta 4B
BPIFB4	BPI fold containing family B member 4
IFNAR1	interferon alpha and beta receptor subunit 1
AZU1	azurocidin 1
DEFB131B	defensin beta 131B
DEFA1A3	defensin alpha 1 and alpha 3, variable copy number locus
LCN1P1	lipocalin 1 pseudogene 1
S100G	S100 calcium binding protein G
DEFA7P	defensin alpha 7, pseudogene
DEFB130B	defensin beta 130B
DEFB108F	defensin beta 108F (pseudogene)
DEFB131C	defensin beta 131C (pseudogene)
TCHHL1	trichohyalin like 1
TINAGL1	tubulointerstitial nephritis antigen like 1
IFNGR1	interferon gamma receptor 1
SLC22A17	solute carrier family 22 member 17
WFIKKN1	WAP, follistatin/kazal, immunoglobulin, kunitz and netrin domain containing 1
WFDC2	WAP four-disulfide core domain 2
IL6	interleukin 6
UMODL1	uromodulin like 1
TGFB1	transforming growth factor beta 1
PF4V1	platelet factor 4 variant 1
MMP9	matrix metallopeptidase 9
ANOS1	anosmin 1
TLR4	toll like receptor 4
SPAG11B	sperm associated antigen 11B
A2M	alpha-2-macroglobulin
NFKB1	nuclear factor kappa B subunit 1
APOBEC3G	apolipoprotein B mRNA editing enzyme catalytic subunit 3G
FABP6	fatty acid binding protein 6
NOD2	nucleotide binding oligomerization domain containing 2
MBL2	mannose binding lectin 2
SFTPA1	surfactant protein A1
RBP1	retinol binding protein 1
TLR2	toll like receptor 2
SLC40A1	solute carrier family 40 member 1
PLAU	plasminogen activator, urokinase
PAEP	progestagen associated endometrial protein
HJV	hemojuvelin BMP co-receptor
MUC5AC	mucin 5AC, oligomeric mucus/gel-forming
OBP2A	odorant binding protein 2A
PLTP	phospholipid transfer protein
MX1	MX dynamin like GTPase 1
DDX58	DExD/H-box helicase 58
IRF3	interferon regulatory factor 3
SFTPA2	surfactant protein A2
LPA	lipoprotein(a)
LBP	lipopolysaccharide binding protein
RBP4	retinol binding protein 4
NOX4	NADPH oxidase 4
LTF	lactotransferrin
IFNB1	interferon beta 1
RBP5	retinol binding protein 5
FABP7	fatty acid binding protein 7
FABP5	fatty acid binding protein 5
FABP3	fatty acid binding protein 3
FABP2	fatty acid binding protein 2
FABP4	fatty acid binding protein 4
R3HDML	R3H domain containing like
BPIFA3	BPI fold containing family A member 3
BPIFB1	BPI fold containing family B member 1
OASL	2'-5'-oligoadenylate synthetase like
CRABP2	cellular retinoic acid binding protein 2
CRABP1	cellular retinoic acid binding protein 1
RBP7	retinol binding protein 7
DUOX1	dual oxidase 1
OBP2B	odorant binding protein 2B
RBP2	retinol binding protein 2
LCN15	lipocalin 15
CETP	cholesteryl ester transfer protein
FABP12	fatty acid binding protein 12
FABP9	fatty acid binding protein 9
BPIFA1	BPI fold containing family A member 1
LCNL1	lipocalin like 1
C8G	complement C8 gamma chain
SPAG11A	sperm associated antigen 11A
PI15	peptidase inhibitor 15
NOX1	NADPH oxidase 1
PMP2	peripheral myelin protein 2
APOD	apolipoprotein D
ORM2	orosomucoid 2
ORM1	orosomucoid 1
TNF	tumor necrosis factor
CTSG	cathepsin G
PRTN3	proteinase 3
MAPK1	mitogen-activated protein kinase 1
PML	PML nuclear body scaffold
AEN	apoptosis enhancing nuclease
CYBB	cytochrome b-245 beta chain
BPIFA2	BPI fold containing family A member 2
ISG20	interferon stimulated exonuclease gene 20
BCL3	BCL3 transcription coactivator
ISG20L2	interferon stimulated exonuclease gene 20 like 2
NOX5	NADPH oxidase 5
NOX3	NADPH oxidase 3
DUOX2	dual oxidase 2
TLR3	toll like receptor 3
TFRC	transferrin receptor
IFIH1	interferon induced with helicase C domain 1
LRP1	LDL receptor related protein 1
TRIM5	tripartite motif containing 5
IDO1	indoleamine 2,3-dioxygenase 1
GDF15	growth differentiation factor 15
NEDD4	NEDD4 E3 ubiquitin protein ligase
ADIPOQ	adiponectin, C1Q and collagen domain containing
STAT3	signal transducer and activator of transcription 3
STAT1	signal transducer and activator of transcription 1
IFNL2	interferon lambda 2
SOCS3	suppressor of cytokine signaling 3
SEMG1	semenogelin 1
TNFSF10	TNF superfamily member 10
SOCS1	suppressor of cytokine signaling 1
RNASEL	ribonuclease L
IRF1	interferon regulatory factor 1
APOBEC3F	apolipoprotein B mRNA editing enzyme catalytic subunit 3F
PLAAT4	phospholipase A and acyltransferase 4
CHIT1	chitinase 1
CD40	CD40 molecule
TLR7	toll like receptor 7
PPIA	peptidylprolyl isomerase A
ZYX	zyxin
NLRX1	NLR family member X1
PGC	progastricsin
VEGFA	vascular endothelial growth factor A
IKBKE	inhibitor of nuclear factor kappa B kinase subunit epsilon
ISG15	ISG15 ubiquitin like modifier
DHX58	DExH-box helicase 58
TNFAIP3	TNF alpha induced protein 3
TFR2	transferrin receptor 2
FCN2	ficolin 2
MUC4	mucin 4, cell surface associated
F2R	coagulation factor II thrombin receptor
ELN	elastin
IL27	interleukin 27
MAPT	microtubule associated protein tau
LYZ	lysozyme
LEP	leptin
CYLD	CYLD lysine 63 deubiquitinase
KLKB1	kallikrein B1
CST4	cystatin S
CSRP1	cysteine and glycine rich protein 1
MAPK14	mitogen-activated protein kinase 14
JUN	Jun proto-oncogene, AP-1 transcription factor subunit
ITGAV	integrin subunit alpha V
IRF5	interferon regulatory factor 5
CCR6	C-C motif chemokine receptor 6
IL12B	interleukin 12B
TLR8	toll like receptor 8
GNLY	granulysin
CD81	CD81 molecule
EIF2AK2	eukaryotic translation initiation factor 2 alpha kinase 2
APOM	apolipoprotein M
CACYBP	calcyclin binding protein
NOD1	nucleotide binding oligomerization domain containing 1
MAPK8	mitogen-activated protein kinase 8
MAPK3	mitogen-activated protein kinase 3
BST2	bone marrow stromal cell antigen 2
BPHL	biphenyl hydrolase like
PLA2G2A	phospholipase A2 group IIA
GRN	granulin precursor
PDGFRA	platelet derived growth factor receptor alpha
GNAI1	G protein subunit alpha i1
WNT5A	Wnt family member 5A
FURIN	furin, paired basic amino acid cleaving enzyme
ADAR	adenosine deaminase RNA specific
TYK2	tyrosine kinase 2
NOS2	nitric oxide synthase 2
TRAF3	TNF receptor associated factor 3
TPT1	tumor protein, translationally-controlled 1
TPM2	tropomyosin 2
NEO1	neogenin 1
AHNAK	AHNAK nucleoprotein
TLR1	toll like receptor 1
TK2	thymidine kinase 2
PRDX2	peroxiredoxin 2
MX2	MX dynamin like GTPase 2
FGF2	fibroblast growth factor 2
FGA	fibrinogen alpha chain
TCF7L2	transcription factor 7 like 2
F2RL1	F2R like trypsin receptor 1
TKFC	triokinase and FMN cyclase
MSR1	macrophage scavenger receptor 1
NFKBIZ	NFKB inhibitor zeta
LMBR1	limb development membrane protein 1
EPPIN	epididymal peptidase inhibitor
SRC	SRC proto-oncogene, non-receptor tyrosine kinase
MPO	myeloperoxidase
ELAVL1	ELAV like RNA binding protein 1
ROBO3	roundabout guidance receptor 3
SP1	Sp1 transcription factor
SOD1	superoxide dismutase 1
PDF	peptide deformylase, mitochondrial
DLL4	delta like canonical Notch ligand 4
ECD	ecdysoneless cell cycle regulator
SLC11A1	solute carrier family 11 member 1
DMBT1	deleted in malignant brain tumors 1
STING1	stimulator of interferon response cGAMP interactor 1
SKIV2L	Ski2 like RNA helicase
SEMG2	semenogelin 2
DES	desmin
DCK	deoxycytidine kinase
DAXX	death domain associated protein
TNFRSF10A	TNF receptor superfamily member 10a
TNFRSF10B	TNF receptor superfamily member 10b
EED	embryonic ectoderm development
LIMS1	LIM zinc finger domain containing 1
LALBA	lactalbumin alpha
APOBEC3H	apolipoprotein B mRNA editing enzyme catalytic subunit 3H
TMPRSS6	transmembrane serine protease 6
SPINK5	serine peptidase inhibitor Kazal type 5
MARCO	macrophage receptor with collagenous structure
BECN1	beclin 1
TNFSF11	TNF superfamily member 11
KNG1	kininogen 1
CSK	C-terminal Src kinase
KLRK1	killer cell lectin like receptor K1
KCNH2	potassium voltage-gated channel subfamily H member 2
JUND	JunD proto-oncogene, AP-1 transcription factor subunit
JAK1	Janus kinase 1
CLDN4	claudin 4
RNASE3	ribonuclease A family member 3
RN7SL1	RNA component of signal recognition particle 7SL1
IRF7	interferon regulatory factor 7
IREB2	iron responsive element binding protein 2
ILK	integrin linked kinase
LTB4R	leukotriene B4 receptor
APOBEC3A	apolipoprotein B mRNA editing enzyme catalytic subunit 3A
MASP2	mannan binding lectin serine peptidase 2
TRIM27	tripartite motif containing 27
RELA	RELA proto-oncogene, NF-kB subunit
IL7R	interleukin 7 receptor
PTX3	pentraxin 3
IFNAR2	interferon alpha and beta receptor subunit 2
SYTL1	synaptotagmin like 1
APOBEC3C	apolipoprotein B mRNA editing enzyme catalytic subunit 3C
DDX17	DEAD-box helicase 17
PTGS2	prostaglandin-endoperoxide synthase 2
HTR1A	5-hydroxytryptamine receptor 1A
SEPTIN2	septin 2
SEPTIN7	septin 7
CD40LG	CD40 ligand
CD14	CD14 molecule
MASP1	mannan binding lectin serine peptidase 1
PROC	protein C, inactivator of coagulation factors Va and VIIIa
MAP2K2	mitogen-activated protein kinase kinase 2
MAP2K1	mitogen-activated protein kinase kinase 1
HRG	histidine rich glycoprotein
NDRG1	N-myc downstream regulated 1
IRF9	interferon regulatory factor 9
TRIM22	tripartite motif containing 22
LANCL1	LanC like 1
PPP4C	protein phosphatase 4 catalytic subunit
HMOX1	heme oxygenase 1
HMGB1	high mobility group box 1
RNASE7	ribonuclease A family member 7
ABCC4	ATP binding cassette subfamily C member 4
HGF	hepatocyte growth factor
HDAC1	histone deacetylase 1
IFNLR1	interferon lambda receptor 1
PLSCR1	phospholipid scramblase 1
BACH2	BTB domain and CNC homolog 2
TANK	TRAF family member associated NFKB activator
PIK3CG	phosphatidylinositol-4,5-bisphosphate 3-kinase catalytic subunit gamma
ARRB1	arrestin beta 1
RSAD2	radical S-adenosyl methionine domain containing 2
STAB2	stabilin 2
TBK1	TANK binding kinase 1
PDYN	prodynorphin
PDGFRB	platelet derived growth factor receptor beta
PDCD1	programmed cell death 1
PCSK2	proprotein convertase subtilisin/kexin type 2
PCSK1	proprotein convertase subtilisin/kexin type 1
ARG2	arginase 2
AQP9	aquaporin 9
FASLG	Fas ligand
APOH	apolipoprotein H
BIRC5	baculoviral IAP repeat containing 5
ANXA6	annexin A6
IL22	interleukin 22
VTN	vitronectin
VIM	vimentin
VCAM1	vascular cell adhesion molecule 1
PRDX1	peroxiredoxin 1
GFAP	glial fibrillary acidic protein
GBP2	guanylate binding protein 2
ALB	albumin
SLC29A3	solute carrier family 29 member 3
OAS1	2'-5'-oligoadenylate synthetase 1
AGER	advanced glycosylation end-product specific receptor
UNC93B1	unc-93 homolog B1, TLR signaling regulator
TNFSF4	TNF superfamily member 4
NOS1	nitric oxide synthase 1
ACTG1	actin gamma 1
ACTA1	actin alpha 1, skeletal muscle
ACO1	aconitase 1
SERPINA3	serpin family A member 3
CXCR1	C-X-C motif chemokine receptor 1
CCR3	C-C motif chemokine receptor 3
ACKR2	atypical chemokine receptor 2
CCR7	C-C motif chemokine receptor 7
CCR8	C-C motif chemokine receptor 8
ACKR4	atypical chemokine receptor 4
CCR5	C-C motif chemokine receptor 5
CCR1	C-C motif chemokine receptor 1
CXCR4	C-X-C motif chemokine receptor 4
CXCR6	C-X-C motif chemokine receptor 6
CCR4	C-C motif chemokine receptor 4
TAFA5	TAFA chemokine like family member 5
TAFA3	TAFA chemokine like family member 3
TAFA4	TAFA chemokine like family member 4
TAFA1	TAFA chemokine like family member 1
TAFA2	TAFA chemokine like family member 2
PTK2B	protein tyrosine kinase 2 beta
CDH1	cadherin 1
LTBP1	latent transforming growth factor beta binding protein 1
PPARG	peroxisome proliferator activated receptor gamma
FGR	FGR proto-oncogene, Src family tyrosine kinase
MIF	macrophage migration inhibitory factor
CRP	C-reactive protein
JAK2	Janus kinase 2
PTK2	protein tyrosine kinase 2
PTGDR	prostaglandin D2 receptor
CD86	CD86 molecule
HCK	HCK proto-oncogene, Src family tyrosine kinase
VDR	vitamin D receptor
OLR1	oxidized low density lipoprotein receptor 1
GRK2	G protein-coupled receptor kinase 2
TXK	TXK tyrosine kinase
RNASE2	ribonuclease A family member 2
CD79A	CD79a molecule
CD79B	CD79b molecule
LYN	LYN proto-oncogene, Src family tyrosine kinase
SYK	spleen associated tyrosine kinase
BTK	Bruton tyrosine kinase
BLNK	B cell linker
VAV3	vav guanine nucleotide exchange factor 3
VAV1	vav guanine nucleotide exchange factor 1
VAV2	vav guanine nucleotide exchange factor 2
RAC1	Rac family small GTPase 1
RAC2	Rac family small GTPase 2
RAC3	Rac family small GTPase 3
PPP3CA	protein phosphatase 3 catalytic subunit alpha
PPP3CB	protein phosphatase 3 catalytic subunit beta
PPP3CC	protein phosphatase 3 catalytic subunit gamma
CHP1	calcineurin like EF-hand protein 1
PPP3R1	protein phosphatase 3 regulatory subunit B, alpha
PPP3R2	protein phosphatase 3 regulatory subunit B, beta
CHP2	calcineurin like EF-hand protein 2
HRAS	HRas proto-oncogene, GTPase
KRAS	KRAS proto-oncogene, GTPase
NRAS	NRAS proto-oncogene, GTPase
FOS	Fos proto-oncogene, AP-1 transcription factor subunit
CARD11	caspase recruitment domain family member 11
BCL10	BCL10 immune signaling adaptor
MALT1	MALT1 paracaspase
CHUK	component of inhibitor of nuclear factor kappa B kinase complex
IKBKB	inhibitor of nuclear factor kappa B kinase subunit beta
IKBKG	inhibitor of nuclear factor kappa B kinase regulatory subunit gamma
NFKBIA	NFKB inhibitor alpha
NFKBIB	NFKB inhibitor beta
NFKBIE	NFKB inhibitor epsilon
CD19	CD19 molecule
CR2	complement C3d receptor 2
PIK3R5	phosphoinositide-3-kinase regulatory subunit 5
PIK3R1	phosphoinositide-3-kinase regulatory subunit 1
PIK3R2	phosphoinositide-3-kinase regulatory subunit 2
PIK3R3	phosphoinositide-3-kinase regulatory subunit 3
PIK3CA	phosphatidylinositol-4,5-bisphosphate 3-kinase catalytic subunit alpha
PIK3CB	phosphatidylinositol-4,5-bisphosphate 3-kinase catalytic subunit beta
PIK3CD	phosphatidylinositol-4,5-bisphosphate 3-kinase catalytic subunit delta
AKT3	AKT serine/threonine kinase 3
AKT1	AKT serine/threonine kinase 1
AKT2	AKT serine/threonine kinase 2
GSK3B	glycogen synthase kinase 3 beta
INPP5D	inositol polyphosphate-5-phosphatase D
CD22	CD22 molecule
CD72	CD72 molecule
PTPN6	protein tyrosine phosphatase non-receptor type 6
LILRB3	leukocyte immunoglobulin like receptor B3
FCGR2B	Fc fragment of IgG receptor IIb
RASGRP3	RAS guanyl releasing protein 3
PLCG2	phospholipase C gamma 2
PRKCB	protein kinase C beta
IFITM1	interferon induced transmembrane protein 1
C3	complement C3
C5	complement C5
CKLF	chemokine like factor
CMA1	chymase 1
CCN1	cellular communication network factor 1
EDN1	endothelin 1
EDN2	endothelin 2
EDN3	endothelin 3
FGF10	fibroblast growth factor 10
LECT2	leukocyte cell derived chemotaxin 2
PPBPP1	pro-platelet basic protein pseudogene 1
PROK2	prokineticin 2
SAA1	serum amyloid A1
SAA2	serum amyloid A2
SBDS	SBDS ribosome maturation factor
SEMA3A	semaphorin 3A
SEMA3B	semaphorin 3B
SEMA3C	semaphorin 3C
SEMA3D	semaphorin 3D
SEMA3E	semaphorin 3E
SEMA3F	semaphorin 3F
SEMA3G	semaphorin 3G
SEMA4A	semaphorin 4A
SEMA4B	semaphorin 4B
SEMA4C	semaphorin 4C
SEMA4D	semaphorin 4D
SEMA4F	ssemaphorin 4F
SEMA4G	semaphorin 4G
SEMA5A	semaphorin 5A
SEMA5B	semaphorin 5B
SEMA6A	semaphorin 6A
SEMA6B	semaphorin 6B
SEMA6C	semaphorin 6C
SEMA6D	semaphorin 6D
SEMA7A	semaphorin 7A (John Milton Hagen blood group)
SLIT1	slit guidance ligand 1
SLIT2	slit guidance ligand 2
TNC	tenascin C
TYMP	thymidine phosphorylase
C5AR1	complement C5a receptor 1
CCR9	C-C motif chemokine receptor 9
CCRL2	C-C motif chemokine receptor like 2
CMKLR1	chemerin chemokine-like receptor 1
CX3CR1	C-X3-C motif chemokine receptor 1
CXCR3	C-X-C motif chemokine receptor 3
CXCR5	C-X-C motif chemokine receptor 5
ACKR3	atypical chemokine receptor 3
CYSLTR1	cysteinyl leukotriene receptor 1
CYSLTR2	cysteinyl leukotriene receptor 2
ACKR1	atypical chemokine receptor 1 (Duffy blood group)
EDNRA	endothelin receptor type A
EDNRB	endothelin receptor type B
FPR1	formyl peptide receptor 1
FPR2	formyl peptide receptor 2
GPR17	G protein-coupled receptor 17
GPR32	G protein-coupled receptor 32
GPR33	G protein-coupled receptor 33
PTGDR2	prostaglandin D2 receptor 2
C5AR2	complement component 5a receptor 2
CXCR2	C-X-C motif chemokine receptor 2
LTB4R2	leukotriene B4 receptor 2
PLAUR	plasminogen activator, urokinase receptor
PLXNA1	plexin A1
PLXNA2	plexin A2
PLXNA3	plexin A3
PLXNA4	plexin A4
PLXNB1	plexin B1
PLXNB2	plexin B2
PLXNB3	plexin B3
PLXNC1	plexin C1
PLXND1	plexin D1
PTAFR	platelet activating factor receptor
ROBO1	roundabout guidance receptor 1
ROBO2	roundabout guidance receptor 2
RXFP3	relaxin family peptide receptor 3
XCR1	X-C motif chemokine receptor 1
ADM	adrenomedullin
ADM2	adrenomedullin 2
AGRP	agouti related neuropeptide
AGT	angiotensinogen
AMBN	ameloblastin
AMELX	amelogenin X-linked
AMH	anti-Mullerian hormone
ANGPTL5	angiopoietin like 5
ANGPTL7	angiopoietin like 7
APLN	apelin
AREG	amphiregulin
MANF	mesencephalic astrocyte derived neurotrophic factor
CDNF	cerebral dopamine neurotrophic factor
ARTN	artemin
AVP	arginine vasopressin
BDNF	brain derived neurotrophic factor
BMP1	bone morphogenetic protein 1
BMP10	bone morphogenetic protein 10
BMP15	bone morphogenetic protein 15
BMP2	bone morphogenetic protein 2
BMP3	bone morphogenetic protein 3
BMP4	bone morphogenetic protein 4
BMP5	bone morphogenetic protein 5
BMP6	bone morphogenetic protein 6
BMP7	bone morphogenetic protein 7
BMP8A	bone morphogenetic protein 8a
BMP8B	bone morphogenetic protein 8b
BTC	betacellulin
MYDGF	myeloid derived growth factor
CALCA	calcitonin related polypeptide alpha
CALCB	calcitonin related polypeptide beta
CAT	catalase
CCK	cholecystokinin
CD320	CD320 molecule
CD70	CD70 molecule
ADA2	adenosine deaminase 2
CER1	cerberus 1, DAN family BMP antagonist
CGA	glycoprotein hormones, alpha polypeptide
CGB3	chorionic gonadotropin subunit beta 3
CGB1	chorionic gonadotropin subunit beta 1
CGB2	chorionic gonadotropin subunit beta 2
CGB5	chorionic gonadotropin subunit beta 5
CGB7	chorionic gonadotropin subunit beta 7
CGB8	chorionic gonadotropin subunit beta 8
CHGA	chromogranin A
CHGB	chromogranin B
CLCF1	cardiotrophin like cytokine factor 1
CLEC11A	C-type lectin domain containing 11A
CMTM1	CKLF like MARVEL transmembrane domain containing 1
CMTM2	CKLF like MARVEL transmembrane domain containing 2
CMTM3	CKLF like MARVEL transmembrane domain containing 3
CMTM4	CKLF like MARVEL transmembrane domain containing 4
CMTM5	CKLF like MARVEL transmembrane domain containing 5
CMTM6	CKLF like MARVEL transmembrane domain containing 6
CMTM7	CKLF like MARVEL transmembrane domain containing 7
CMTM8	CKLF like MARVEL transmembrane domain containing 8
CNTF	ciliary neurotrophic factor
CORT	cortistatin
CRH	corticotropin releasing hormone
CSF1	colony stimulating factor 1
CSF2	colony stimulating factor 2
CSF3	colony stimulating factor 3
CSH1	chorionic somatomammotropin hormone 1
CSH2	chorionic somatomammotropin hormone 2
CSHL1	chorionic somatomammotropin hormone like 1
CSPG5	chondroitin sulfate proteoglycan 5
CTF1	cardiotrophin 1
CCN2	cellular communication network factor 2
DKK1	dickkopf WNT signaling pathway inhibitor 1
EBI3	Epstein-Barr virus induced 3
EGF	epidermal growth factor
EPGN	epithelial mitogen
EPO	erythropoietin
EREG	epiregulin
ESM1	endothelial cell specific molecule 1
FAM3B	FAM3 metabolism regulating signaling molecule B
FAM3C	FAM3 metabolism regulating signaling molecule C
FAM3D	FAM3 metabolism regulating signaling molecule D
FGF1	fibroblast growth factor 1
FGF11	fibroblast growth factor 11
FGF12	fibroblast growth factor 12
FGF13	fibroblast growth factor 13
FGF14	fibroblast growth factor 14
FGF16	fibroblast growth factor 16
FGF17	fibroblast growth factor 17
FGF18	fibroblast growth factor 18
FGF19	fibroblast growth factor 19
FGF20	fibroblast growth factor 20
FGF21	fibroblast growth factor 21
FGF22	fibroblast growth factor 22
FGF23	fibroblast growth factor 23
FGF3	fibroblast growth factor 3
FGF4	fibroblast growth factor 4
FGF5	fibroblast growth factor 5
FGF6	fibroblast growth factor 6
FGF7	fibroblast growth factor 7
FGF8	fibroblast growth factor 8
FGF9	fibroblast growth factor 9
VEGFD	vascular endothelial growth factor D
FIGNL2	fidgetin like 2
FLT3LG	fms related receptor tyrosine kinase 3 ligand
FSHB	follicle stimulating hormone subunit beta
GAL	galanin and GMAP prepropeptide
GALP	galanin like peptide
GAST	gastrin
GCG	glucagon
GDF1	growth differentiation factor 1
GDF10	growth differentiation factor 10
GDF11	growth differentiation factor 11
GDF2	growth differentiation factor 2
GDF3	growth differentiation factor 3
GDF5	growth differentiation factor 5
GDF6	growth differentiation factor 6
GDF7	growth differentiation factor 7
GDF9	growth differentiation factor 9
GDNF	glial cell derived neurotrophic factor
GH1	growth hormone 1
GH2	growth hormone 2
GHRH	growth hormone releasing hormone
GHRL	ghrelin and obestatin prepropeptide
GIP	gastric inhibitory polypeptide
GKN1	gastrokine 1
GMFB	glia maturation factor beta
GMFG	glia maturation factor gamma
GNRH1	gonadotropin releasing hormone 1
GNRH2	gonadotropin releasing hormone 2
GPHA2	glycoprotein hormone subunit alpha 2
GPHB5	glycoprotein hormone subunit beta 5
GPI	glucose-6-phosphate isomerase
GREM1	gremlin 1, DAN family BMP antagonist
GREM2	gremlin 2, DAN family BMP antagonist
GRP	gastrin releasing peptide
GUCA2A	guanylate cyclase activator 2A
HBEGF	heparin binding EGF like growth factor
HDGF	heparin binding growth factor
HDGFL3	HDGF like 3
IAPP	islet amyloid polypeptide
IFNE	interferon epsilon
IFNK	interferon kappa
IFNW1	interferon omega 1
IGF1	insulin like growth factor 1
IGF2	insulin like growth factor 2
INHA	inhibin subunit alpha
INHBA	inhibin subunit beta A
INHBB	inhibin subunit beta B
INHBC	inhibin subunit beta C
INHBE	inhibin subunit beta E
INS	insulin
INS-IGF2	INS-IGF2 readthrough
INSL3	insulin like 3
INSL4	insulin like 4
INSL5	insulin like 5
INSL6	insulin like 6
JAG1	jagged canonical Notch ligand 1
JAG2	jagged canonical Notch ligand 2
FGF7P6	fibroblast growth factor 7 pseudogene 6
FGF7P3	fibroblast growth factor 7 pseudogene 3
KITLG	KIT ligand
KL	klotho
LACRT	lacritin
LEFTY1	left-right determination factor 1
LEFTY2	left-right determination factor 2
LHB	luteinizing hormone subunit beta
LIF	LIF interleukin 6 family cytokine
LRSAM1	leucine rich repeat and sterile alpha motif containing 1
LTB	lymphotoxin beta
LTBP2	latent transforming growth factor beta binding protein 2
LTBP3	latent transforming growth factor beta binding protein 3
LTBP4	latent transforming growth factor beta binding protein 4
MDK	midkine
MIA	MIA SH3 domain containing
MLN	motilin
MSTN	myostatin
NAMPT	nicotinamide phosphoribosyltransferase
NDP	norrin cystine knot growth factor NDP
NENF	neudesin neurotrophic factor
NGF	nerve growth factor
NMB	neuromedin B
NODAL	nodal growth differentiation factor
CCN3	cellular communication network factor 3
NPFF	neuropeptide FF-amide peptide precursor
NPPA	natriuretic peptide A
NPPB	natriuretic peptide B
NPPC	natriuretic peptide C
NPY	neuropeptide Y
NRG1	neuregulin 1
NRG2	neuregulin 2
NRG3	neuregulin 3
NRG4	neuregulin 4
NRTN	neurturin
NTF3	neurotrophin 3
NTF4	neurotrophin 4
NTS	neurotensin
NUDT6	nudix hydrolase 6
OGN	osteoglycin
OSGIN1	oxidative stress induced growth inhibitor 1
OSM	oncostatin M
OSTN	osteocrin
OXT	oxytocin/neurophysin I prepropeptide
ENDOU	endonuclease, poly(U) specific
PDGFA	platelet derived growth factor subunit A
PDGFB	platelet derived growth factor subunit B
PDGFC	platelet derived growth factor C
PDGFD	platelet derived growth factor D
PDGFRL	platelet derived growth factor receptor like
PGF	placental growth factor
PMCH	pro-melanin concentrating hormone
PNOC	prepronociceptin
POMC	proopiomelanocortin
PPBPP2	pro-platelet basic protein pseudogene 2
PPY	pancreatic polypeptide
PRL	prolactin
PRLH	prolactin releasing hormone
PROK1	prokineticin 1
PSPN	persephin
PTH	parathyroid hormone
PTH2	parathyroid hormone 2
PTHLH	parathyroid hormone like hormone
PTN	pleiotrophin
PYY	peptide YY
QRFP	pyroglutamylated RFamide peptide
RABEP1	rabaptin, RAB GTPase binding effector protein 1
RABEP2	rabaptin, RAB GTPase binding effector protein 2
REG1A	regenerating family member 1 alpha
RETN	resistin
RETNLB	resistin like beta
RLN1	relaxin 1
RLN2	relaxin 2
RLN3	relaxin 3
SCG2	secretogranin II
SCGB3A1	secretoglobin family 3A member 1
SCT	secretin
AIMP1	aminoacyl tRNA synthetase complex interacting multifunctional protein 1
SECTM1	secreted and transmembrane 1
SLURP1	secreted LY6/PLAUR domain containing 1
SPP1	secreted phosphoprotein 1
SST	somatostatin
STC1	stanniocalcin 1
STC2	stanniocalcin 2
TAC1	tachykinin precursor 1
TDGF1	teratocarcinoma-derived growth factor 1
TDGF1P3	teratocarcinoma-derived growth factor 1 pseudogene 3
TG	thyroglobulin
TGFA	transforming growth factor alpha
TGFB2	transforming growth factor beta 2
TGFB3	transforming growth factor beta 3
THPO	thrombopoietin
TNFRSF11B	TNF receptor superfamily member 11b
TNFSF12	TNF superfamily member 12
TNFSF13	TNF superfamily member 13
TNFSF13B	TNF superfamily member 13b
TNFSF14	TNF superfamily member 14
TNFSF15	TNF superfamily member 15
TNFSF18	TNF superfamily member 18
TNFSF8	TNF superfamily member 8
TNFSF9	TNF superfamily member 9
TOR2A	torsin family 2 member A
TRH	thyrotropin releasing hormone
TSHB	thyroid stimulating hormone subunit beta
TSLP	thymic stromal lymphopoietin
TXLNA	taxilin alpha
UCN	urocortin
UCN2	urocortin 2
UCN3	urocortin 3
UTS2	urotensin 2
UTS2B	urotensin 2B
VEGFB	vascular endothelial growth factor B
VEGFC	vascular endothelial growth factor C
VGF	VGF nerve growth factor inducible
VIP	vasoactive intestinal peptide
ACVR1B	activin A receptor type 1B
ACVR1C	activin A receptor type 1C
ACVR2A	activin A receptor type 2A
ACVR2B	activin A receptor type 2B
ACVRL1	activin A receptor like type 1
ADCYAP1R1	ADCYAP receptor type I
ADIPOR1	adiponectin receptor 1
ADIPOR2	adiponectin receptor 2
ADRB1	adrenoceptor beta 1
ADRB2	adrenoceptor beta 2
AGTR1	angiotensin II receptor type 1
AGTR2	angiotensin II receptor type 2
AMHR2	anti-Mullerian hormone receptor type 2
ANGPT1	angiopoietin 1
ANGPT4	angiopoietin 4
ANGPTL1	angiopoietin like 1
ANGPTL2	angiopoietin like 2
ANGPTL3	angiopoietin like 3
ANGPTL4	angiopoietin like 4
ANGPTL6	angiopoietin like 6
APLNR	apelin receptor
AR	androgen receptor
AVPR1A	arginine vasopressin receptor 1A
AVPR1B	arginine vasopressin receptor 1B
AVPR2	arginine vasopressin receptor 2
BMPR1A	bone morphogenetic protein receptor type 1A
BMPR1B	bone morphogenetic protein receptor type 1B
BMPR2	bone morphogenetic protein receptor type 2
BRD8	bromodomain containing 8
C3AR1	complement C3a receptor 1
CALCR	calcitonin receptor
CALCRL	calcitonin receptor like receptor
CNTFR	ciliary neurotrophic factor receptor
CRHR1	corticotropin releasing hormone receptor 1
CRHR2	corticotropin releasing hormone receptor 2
CRIM1	cysteine rich transmembrane BMP regulator 1
CRLF1	cytokine receptor like factor 1
CRLF2	cytokine receptor like factor 2
CRLF3	cytokine receptor like factor 3
CSF1R	colony stimulating factor 1 receptor
CSF2RA	colony stimulating factor 2 receptor subunit alpha
CSF2RB	colony stimulating factor 2 receptor subunit beta
CSF3R	colony stimulating factor 3 receptor
EGFR	epidermal growth factor receptor
ENG	endoglin
EPOR	erythropoietin receptor
ESR1	estrogen receptor 1
ESR2	estrogen receptor 2
ESRRA	estrogen related receptor alpha
ESRRB	estrogen related receptor beta
ESRRG	estrogen related receptor gamma
FGFR1	fibroblast growth factor receptor 1
FGFR2	fibroblast growth factor receptor 2
FGFR3	fibroblast growth factor receptor 3
FGFR4	fibroblast growth factor receptor 4
FGFRL1	fibroblast growth factor receptor like 1
FLT1	fms related receptor tyrosine kinase 1
FLT3	fms related receptor tyrosine kinase 3
FLT4	fms related receptor tyrosine kinase 4
FSHR	follicle stimulating hormone receptor
GALR2	galanin receptor 2
GALR3	galanin receptor 3
GCGR	glucagon receptor
GHR	growth hormone receptor
GHRHR	growth hormone releasing hormone receptor
GHSR	growth hormone secretagogue receptor
GIPR	gastric inhibitory polypeptide receptor
GLP1R	glucagon like peptide 1 receptor
GLP2R	glucagon like peptide 2 receptor
GNRHR	gonadotropin releasing hormone receptor
GPER1	G protein-coupled estrogen receptor 1
HNF4A	hepatocyte nuclear factor 4 alpha
HNF4G	hepatocyte nuclear factor 4 gamma
HTR3A	5-hydroxytryptamine receptor 3A
HTR3B	5-hydroxytryptamine receptor 3B
HTR3C	5-hydroxytryptamine receptor 3C
HTR3D	5-hydroxytryptamine receptor 3D
HTR3E	5-hydroxytryptamine receptor 3E
IFNGR2	interferon gamma receptor 2
IGF1R	insulin like growth factor 1 receptor
IGF2R	insulin like growth factor 2 receptor
IL10RA	interleukin 10 receptor subunit alpha
IL10RB	interleukin 10 receptor subunit beta
IL11RA	interleukin 11 receptor subunit alpha
IL12RB1	interleukin 12 receptor subunit beta 1
IL12RB2	interleukin 12 receptor subunit beta 2
IL13RA1	interleukin 13 receptor subunit alpha 1
IL13RA2	interleukin 13 receptor subunit alpha 2
IL15RA	interleukin 15 receptor subunit alpha
IL2RB	interleukin 2 receptor subunit beta
IL17RA	interleukin 17 receptor A
IL17RB	interleukin 17 receptor B
IL17RC	interleukin 17 receptor C
IL17RD	interleukin 17 receptor D
IL17RE	interleukin 17 receptor E
IL18R1	interleukin 18 receptor 1
IL18RAP	interleukin 18 receptor accessory protein
IL1R1	interleukin 1 receptor type 1
IL1R2	interleukin 1 receptor type 2
IL1RAP	interleukin 1 receptor accessory protein
IL1RL1	interleukin 1 receptor like 1
IL1RL2	interleukin 1 receptor like 2
IL20RA	interleukin 20 receptor subunit alpha
IL20RB	interleukin 20 receptor subunit beta
IL21R	interleukin 21 receptor
IL22RA1	interleukin 22 receptor subunit alpha 1
IL22RA2	interleukin 22 receptor subunit alpha 2
IL23R	interleukin 23 receptor
IL27RA	interleukin 27 receptor subunit alpha
IL2RA	interleukin 2 receptor subunit alpha
IL2RG	interleukin 2 receptor subunit gamma
IL31RA	interleukin 31 receptor A
IL3RA	interleukin 3 receptor subunit alpha
IL4R	interleukin 4 receptor
IL5RA	interleukin 5 receptor subunit alpha
IL6R	interleukin 6 receptor
IL9R	interleukin 9 receptor
INSR	insulin receptor
KDR	kinase insert domain receptor
LEPR	leptin receptor
LGR4	leucine rich repeat containing G protein-coupled receptor 4
LGR5	leucine rich repeat containing G protein-coupled receptor 5
LGR6	leucine rich repeat containing G protein-coupled receptor 6
LHCGR	luteinizing hormone/choriogonadotropin receptor
LIFR	LIF receptor subunit alpha
LTBR	lymphotoxin beta receptor
MC1R	melanocortin 1 receptor
MC2R	melanocortin 2 receptor
MC3R	melanocortin 3 receptor
MC4R	melanocortin 4 receptor
MCHR1	melanin concentrating hormone receptor 1
MCHR2	melanin concentrating hormone receptor 2
MET	MET proto-oncogene, receptor tyrosine kinase
MLNR	motilin receptor
MPL	MPL proto-oncogene, thrombopoietin receptor
MTNR1A	melatonin receptor 1A
MTNR1B	melatonin receptor 1B
NGFR	nerve growth factor receptor
NMBR	neuromedin B receptor
NPR1	natriuretic peptide receptor 1
NPR3	natriuretic peptide receptor 3
NR0B1	nuclear receptor subfamily 0 group B member 1
NR0B2	nuclear receptor subfamily 0 group B member 2
NR1D1	nuclear receptor subfamily 1 group D member 1
NR1D2	nuclear receptor subfamily 1 group D member 2
NR1H2	nuclear receptor subfamily 1 group H member 2
NR1H3	nuclear receptor subfamily 1 group H member 3
NR1H4	nuclear receptor subfamily 1 group H member 4
NR1I2	nuclear receptor subfamily 1 group I member 2
NR1I3	nuclear receptor subfamily 1 group I member 3
NR2C1	nuclear receptor subfamily 2 group C member 1
NR2C2	nuclear receptor subfamily 2 group C member 2
NR2E1	nuclear receptor subfamily 2 group E member 1
NR2E3	nuclear receptor subfamily 2 group E member 3
NR2F1	nuclear receptor subfamily 2 group F member 1
NR2F2	nuclear receptor subfamily 2 group F member 2
NR2F6	nuclear receptor subfamily 2 group F member 6
NR3C1	nuclear receptor subfamily 3 group C member 1
NR3C2	nuclear receptor subfamily 3 group C member 2
NR4A1	nuclear receptor subfamily 4 group A member 1
NR4A2	nuclear receptor subfamily 4 group A member 2
NR4A3	nuclear receptor subfamily 4 group A member 3
NR5A1	nuclear receptor subfamily 5 group A member 1
NR5A2	nuclear receptor subfamily 5 group A member 2
NR6A1	nuclear receptor subfamily 6 group A member 1
NRP1	neuropilin 1
NRP2	neuropilin 2
OGFR	opioid growth factor receptor
OPRD1	opioid receptor delta 1
OPRK1	opioid receptor kappa 1
OPRL1	opioid related nociceptin receptor 1
OPRM1	opioid receptor mu 1
OSMR	oncostatin M receptor
OXTR	oxytocin receptor
PGR	progesterone receptor
PGRMC2	progesterone receptor membrane component 2
PPARA	peroxisome proliferator activated receptor alpha
PPARD	peroxisome proliferator activated receptor delta
PRLHR	prolactin releasing hormone receptor
PRLR	prolactin receptor
PTGER1	prostaglandin E receptor 1
PTGER2	prostaglandin E receptor 2
PTGER3	prostaglandin E receptor 3
PTGER4	prostaglandin E receptor 4
PTGFR	prostaglandin F receptor
PTH1R	parathyroid hormone 1 receptor
PTH2R	parathyroid hormone 2 receptor
RARA	retinoic acid receptor alpha
RARB	retinoic acid receptor beta
RARG	retinoic acid receptor gamma
RORA	RAR related orphan receptor A
RORB	RAR related orphan receptor B
RORC	RAR related orphan receptor C
RXFP1	relaxin family peptide receptor 1
RXFP2	relaxin family peptide receptor 2
RXRA	retinoid X receptor alpha
RXRB	retinoid X receptor beta
RXRG	retinoid X receptor gamma
S1PR1	sphingosine-1-phosphate receptor 1
S1PR2	sphingosine-1-phosphate receptor 2
SCTR	secretin receptor
SDC1	syndecan 1
SDC2	syndecan 2
SDC3	syndecan 3
SDC4	syndecan 4
SORT1	sortilin 1
SSTR1	somatostatin receptor 1
SSTR2	somatostatin receptor 2
SSTR5	somatostatin receptor 5
TACR1	tachykinin receptor 1
TEK	TEK receptor tyrosine kinase
TGFBR1	transforming growth factor beta receptor 1
TGFBR2	transforming growth factor beta receptor 2
TGFBR3	transforming growth factor beta receptor 3
THRA	thyroid hormone receptor alpha
THRB	thyroid hormone receptor beta
TIE1	tyrosine kinase with immunoglobulin like and EGF like domains 1
TNFRSF10C	TNF receptor superfamily member 10c
TNFRSF10D	TNF receptor superfamily member 10d
TNFRSF11A	TNF receptor superfamily member 11a
TNFRSF12A	TNF receptor superfamily member 12A
TNFRSF13B	TNF receptor superfamily member 13B
TNFRSF13C	TNF receptor superfamily member 13C
TNFRSF14	TNF receptor superfamily member 14
TNFRSF17	TNF receptor superfamily member 17
TNFRSF18	TNF receptor superfamily member 18
TNFRSF19	TNF receptor superfamily member 19
TNFRSF1A	TNF receptor superfamily member 1A
TNFRSF1B	TNF receptor superfamily member 1B
TNFRSF21	TNF receptor superfamily member 21
TNFRSF25	TNF receptor superfamily member 25
TNFRSF4	TNF receptor superfamily member 4
TNFRSF6B	TNF receptor superfamily member 6b
TNFRSF8	TNF receptor superfamily member 8
TNFRSF9	TNF receptor superfamily member 9
TRHR	thyrotropin releasing hormone receptor
TSHR	thyroid stimulating hormone receptor
TUBB3	tubulin beta 3 class III
VIPR1	vasoactive intestinal peptide receptor 1
VIPR2	vasoactive intestinal peptide receptor 2
PTPN11	protein tyrosine phosphatase non-receptor type 11
ICAM2	intercellular adhesion molecule 2
ITGAL	integrin subunit alpha L
ITGB2	integrin subunit beta 2
PAK1	p21 (RAC1) activated kinase 1
NCR2	natural cytotoxicity triggering receptor 2
TYROBP	transmembrane immune signaling adaptor TYROBP
LCK	LCK proto-oncogene, Src family tyrosine kinase
FCGR3A	Fc fragment of IgG receptor IIIa
FCGR3B	Fc fragment of IgG receptor IIIb
NCR1	natural cytotoxicity triggering receptor 1
NCR3	natural cytotoxicity triggering receptor 3
CD247	CD247 molecule
ZAP70	zeta chain of T cell receptor associated protein kinase 70
LCP2	lymphocyte cytosolic protein 2
LAT	linker for activation of T cells
PLCG1	phospholipase C gamma 1
SH3BP2	SH3 domain binding protein 2
FYN	FYN proto-oncogene, Src family tyrosine kinase
SHC2	SHC adaptor protein 2
SHC4	SHC adaptor protein 4
SHC3	SHC adaptor protein 3
SHC1	SHC adaptor protein 1
GRB2	growth factor receptor bound protein 2
SOS1	SOS Ras/Rac guanine nucleotide exchange factor 1
SOS2	SOS Ras/Rho guanine nucleotide exchange factor 2
ARAF	A-Raf proto-oncogene, serine/threonine kinase
BRAF	B-Raf proto-oncogene, serine/threonine kinase
RAF1	Raf-1 proto-oncogene, serine/threonine kinase
HCST	hematopoietic cell signal transducer
CD48	CD48 molecule
CD244	CD244 molecule
PRKCA	protein kinase C alpha
PRKCG	protein kinase C gamma
SH2D1B	SH2 domain containing 1B
SH2D1A	SH2 domain containing 1A
FAS	Fas cell surface death receptor
GZMB	granzyme B
PRF1	perforin 1
CASP3	caspase 3
BID	BH3 interacting domain death agonist
CD3D	CD3d molecule
CD3E	CD3e molecule
CD3G	CD3g molecule
PTPRC	protein tyrosine phosphatase receptor type C
ITK	IL2 inducible T cell kinase
TEC	tec protein tyrosine kinase
NCK1	NCK adaptor protein 1
NCK2	NCK adaptor protein 2
GRAP2	GRB2 related adaptor protein 2
PAK2	p21 (RAC1) activated kinase 2
PAK3	p21 (RAC1) activated kinase 3
PAK4	p21 (RAC1) activated kinase 4
PAK6	p21 (RAC1) activated kinase 6
PAK5	p21 (RAC1) activated kinase 5
RHOA	ras homolog family member A
CDC42	cell division cycle 42
CD28	CD28 molecule
ICOS	inducible T cell costimulator
MAP3K8	mitogen-activated protein kinase kinase kinase 8
MAP3K14	mitogen-activated protein kinase kinase kinase 14
CTLA4	cytotoxic T-lymphocyte associated protein 4
CBLC	Cbl proto-oncogene C
CBL	Cbl proto-oncogene
CBLB	Cbl proto-oncogene B
CDK4	cyclin dependent kinase 4
RASGRP1	RAS guanyl releasing protein 1
PDK1	pyruvate dehydrogenase kinase 1
PRKCQ	protein kinase C theta
