# Supplementary material for: SEPTIN2 suppresses an IFN-γ-independent, proinflammatory macrophage activation pathway
Source: Nat Commun. 2023 Nov 17;14:7441. doi: 10.1038/s41467-023-43283-2 (PMC10656488; doi:10.1038/s41467-023-43283-2)
Supplement: Supplementary file 4 — Supplementary Data 2 [file 41467_2023_43283_MOESM4_ESM.xlsx]

## Sheet: Sheet1
siRNA library for screening E3 ubiquitin ligase regulating HSPA5
UniProt Accession	Gene Name		VSV (GFP intensity increased)
A0A0R4J054	4921501E09Rik; mCG_52876		UniProt Accession	Gene Name	GFP intensity (Fold change >2)
A2RRY9	4930595M18Rik		P25916	Bmi1; Bmi-1; Pcgf4	2.03
J3QN89	Aamp		Q4VGL6	Rc3h1; Gm551; Kiaa2025	2.79
A0A0R4J0A1	Abtb1		Q80Z37	Topors	3.31
Q7TQI7	Abtb2		Q8VCM5	Mul1; Gide	4.48
Q8CJF7	Ahctf1; Elys		Q6NZQ8	Marchf1	4.67
E9QP54	Ahi1		Q9WU38	Scnn1b	6.78
Q3U5D9	Ahr		Q9R049	Gp78	7.14
Q9Z0E3	Aire
A2AH22	Ambra1; Kiaa1736
Q9R049	Gp78
P53995	Anapc1; Mcpr; Tsg24
Q8K2H6	Anapc10; Apc10
Q9CPX9	Anapc11
Q8R034	Anapc13
Q8BZQ7	Anapc2
Q91W96	Anapc4; D5Ertd249e
Q8BTZ4	Anapc5; MNCb-2778
Q9WVM3	Anapc7; Apc7
Q810B6	Ankfy1; Ankhzn; Kiaa1255
O88879	Apaf1
Q8CHG5	Arel1; Kiaa0317
Q9Z1K5	Arih1; Ari; Ubch7bp; Uip77
Q9Z1K5	Arih1; Ari; Ubch7bp; Uip77
Q9Z1K6	Arih2; Ari2; Triad1; Uip48
P53762	Arnt
Q9R0Q6	Arpc1a; Sid329
Q91Z25	Arpc1b
G3X9J5	Asb1; mCG_12877
Q9CQ31	Asb11
Q9D738	Asb12
E9QPD0	Asb14
Q8VHS6	Asb15
Q8VHA6	Asb18
Q8K0L0	Asb2
A0A0N4SV07	Asb3
Q9WV71	Asb4
Q91ZU1	Asb6
Q91ZU0	Asb7
A0A0R4J1W1	Asb8; mCG_8413
Q91ZT8	Asb9
Q8C0J2-3	Atg16l1; Apg16l
Q6KAU8	Atg16l2
Q99J83	Atg5; Apg5l
P97477-2	Aurka; Aik; Airk; Ark1; Aura; Ayk1; Btak; Iak1; Stk15; Stk6
P97302	Bach1
P97303	Bach2
O70445	Bard1
O88379	Baz1a; Cbp146
Q9Z277	Baz1b; Wbscr9; Wstf
P41183	Bcl6; Bcl-6
O88282	Bcl6b; Bazf
A0A0R4J040	Bfar
Q62210	Birc2
A2CGA5	Birc3; mCG_9893
P25916	Bmi1; Bmi-1; Pcgf4
P97452	Bop1; Kiaa0124
A2A654	Bptf
Q99MP8	Brap
P48754	Brca1
E9Q2N1	Brwd1
A2AHJ4	Brwd3; Gm596
P58544	Btbd1; Gsrp
Q6GQW0	Btbd11
A0A0A6YY25	Btbd18
S4R1I0	Btbd19
E9PUS2	Btbd2
P58545	Btbd3
G5E817	Btbd6; mCG_127240
Q8CFE5	Btbd7; Fup1; Kiaa1525
A0A1D5RL96	Btbd8
A0A1L1SR23	Btbd8
Q8C726	Btbd9
Q3ULA2	Btrc; Fbw1; Fbxw1; Fwd1; Kiaa4123
Q9WVA3	Bub3
A0A0M3HEP6	Cadps2
P22682	Cbl
Q3TTA7	Cblb
Q80XL1	Cblc; Cbl3
Q9JIY2	Cbll1; Hakai
O55187	Cbx4; Pc2
Q8CDE2	Ccin
D3Z3K2	Ccnb1ip1; Gm288; Hei10; Mei4
P51944	Ccnf
Q8R349	Cdc16; Anapc6
Q9JJ66	Cdc20
D3Z3I0	Cdc20b
A0A0R4J1W7	Cdc23; mCG_123924
Q99JP4	Cdc26
A2A6Q5	Cdc27
Q9DC48	Cdc40; Prp17; Prpf17
Q99M54	Cdca3; C8; Grcc8; Tome1
E9Q5M6	Cfap44
Q5F201	Cfap52; Wdr16
Q9D180	Cfap57; Wdr65
Q9D0N7	Chaf1b
B1AR17	Chd3
E9QAS5	Chd4
E9PYL1	Chd5
Q810L3	Chfr
Q99KN2	Ciao1; Wdr39
Q8R2N2	Cirh1a; Utp4; Kiaa1988; Tex292
Q62225	Cish; Cis
A0A0R4J1K1	Cnot4
Q69Z26-3	Cntn4; Kiaa3024
F8WHL2	Copa
O55029	Copb2
O89053	Coro1a; Coro1
Q9WUM3	Coro1b
Q9WUM4	Coro1c
B1AVH5	Coro2a
Q8BH44	Coro2b
Q920M5	Coro6
Q9D2V7	Coro7
Q8C166	Cpne1
A0A0R4J0J1	Cpne9
Q8C7D2	Crbn
A0A0U1RQB6	Crebbp
Q99LC2	Cstf1
Q9WTX6	Cul1
Q9D4H8	Cul2
Q9JLV5	Cul3
Q3TCH7	Cul4a
A2A432	Cul4b; mKIAA0695
G3X914	Cul5; mCG_5637
Q8VE73	Cul7; Kiaa0076
Q80TT8	Cul9; Kiaa0708; Parc
D2J0Y4	D7Ertd443e; Fats
D3Z7A5	Daw1; Wdr69
A2AKB9	Dcaf10; Wdr32
Q91VU6	Dcaf11; D14Ucla1; Wdr23
Q8BGZ3	Dcaf12; Kiaa1892; Wdr40a
Q8CBW4	Dcaf12l1; Wdr40b
Q8BGW4	Dcaf12l2; Wdr40c
Q6PAC3	Dcaf13; Gm83; Wdsof1
Q6PFH3	Dcaf15
Q3TUL7	Dcaf17
Q99LF7	Dcaf4; Wdr21
Q80T85	Dcaf5; Kiaa1824; Wdr22
Q9DC22	Dcaf6; Iqwd1
P61963	Dcaf7; Han11; Wdr68
Q8N7N5	Dcaf8; D1Ucla4; H326; Wdr42a
Q9QZ73	Dcun1d1; Dcun1l1; Rp42; Tes3
Q8BZJ7	Dcun1d2; Dcun1l2
Q8K0V2	Dcun1d3
Q9CXV9	Dcun1d5
Q3U1J4	Ddb1
Q99J79	Ddb2
A2RT67	Dennd3; Kiaa0870
Q8C9B9	Dido1; Datf1; Dio1
Q08274	Dmwd; Dm9
F8WGX5	Dmxl1
B0V2P5	Dmxl2
Q8C0M8	Dnaic1; Dnai1
A2AC93	Dnaic2; Dnai2
D3YY44	Dpf1
D3Z5N6	Dpf2
P58269	Dpf3; Baf45c; Cerd4
Q9CYU6	Dph7; Wdr85
P0CW70	Dpy19l2
Q3TLR7	Dtl; Cdt2; L2dtl; Ramp
Q61010	Dtx1
Q8R3P2	Dtx2
Q80V91	Dtx3
Q3UIR3	Dtx3l; Bbap
Q6PDK8	Dtx4
D3Z0M6	Dync1i1
A2BFF9	Dync1i2
E9QNZ2	Dzip3
Q8CCE9-3	E4f1
Q9JMI0	Ecel1; Dine; Xce
Q921E6-2	Eed
H3BL58	Efcab8
Q9QZD9	Eif3i; Eif3s2; Trip1
Q91WG4	Elp2; Statip1
Q05BC3	Eml1
E9QK48	Eml2
Q8VC03	Eml3
F8WJ93	Eml4
Q8BQM8	Eml5
Q5SQM0	Eml6; Eml5l
O35709	Enc1; Enc-1
B2RWS6	Ep300; P300
Q8CFD5	Ercc8; Ckn1; Csa
E9PZ92	Exoc5
Q9CR14	Fancl; Phf9; Pog
Q9EPX5	Fbxl12; Fbl12
Q8CDU4	Fbxl13
Q8BID8	Fbxl14; Fbl14; Ppa
Q91W61	Fbxl15; Fbxo37
Q6PB97	Fbxl19
Q8BH16	Fbxl2
Q9CZV8	Fbxl20; Fbl2
Q8C4V4	Fbxl3; Afh; Fbl3a; Fbxl3a; Ovtm
Q8BH70	Fbxl4
Q8C2S5	Fbxl5
Q9QXW0	Fbxl6; Fbl6; MNCb-1275
Q5BJ29	Fbxl7; Kiaa0840
D6RGN0	Fbxl8
Q7TQF2	Fbxo10; Gm634
Q7TPD1	Fbxo11
Q3TJW2	Fbxo15
Q9QZM8	Fbxo17; Fbx17; Fbxo26
Q8K2I9	Fbxo18; Fbh1; Fbx18
Q80UW2	Fbxo2; Fbs1; Fbx2
Q78JE5	Fbxo22; Fbx22
Q6DIA9	Fbxo27
Q8BIG4	Fbxo28; D1Ertd578e; Kiaa0483
Q9DC63	Fbxo3; Fba; Fbx3
Q8BJL1	Fbxo30
Q3TQF0	Fbxo31; MNCb-2609
Q9CPU7	Fbxo32
Q8VE08	Fbxo33
Q8CHQ0	Fbxo4; Fbx4
P62932	Fbxo40
Q6PDJ6	Fbxo42
A2A7H5	Fbxo44; mCG_48975
Q8K3B1	Fbxo45
Q8CAT8	Fbxo48; Fbx48
Q9QZN4	Fbxo6; Fbs2; Fbxo6b
Q3U7U3	Fbxo7
Q8BK06-2	Fbxo9; MNCb-2471
Q5SUS0	Fbxw10
Q5SRY7-2	Fbxw11; Btrcp2; Fbw1b; Fbxw1b
L7N1X6	Fbxw15
Q9QUH1	Fbxw2; Fwd2
Q9JMJ2	Fbxw4; Fbw4
Q9QXW2	Fbxw5; Fbw5
D3YUA5	Fbxw7
Q8BIA4	Fbxw8
F8VPX2	Fbxw9
Q9Z2G0	Fem1b; F1aa; Kiaa0396
Q8CEF1	Fem1c; Kiaa1785
Q8CFQ9	Fus
Q9R1K5	Fzr1; Fyr; Fzr
Q9R1K5	Fzr1; Fyr; Fzr
E9Q7C2	G2e3
Q8CA72	Gan
E9PUU4	Gemin5
Q3UTC4	Gm10696; Tdpoz1
E9Q2E4	Gm15800
J3QMW8	Gm18856
A0A1L1SR16	Gm21964
E0CXC2	Gm28043; RNF8; Rnf8
Q3UU56	Gm29609
A0A140LHH9	Gm35339
A0A087WSN2	Gm3701; Btbd35f16
A0A0A6YXL2	Gm37596
A0A140LJ36	Gm45208
L7N229	Gm4778
A0A0A6YWS7	Gm4858
E0CXI6	Gm5286
Q717B2	Gm5773; Tdpoz2
E9PVG0	Gm9008
P0DMR6	Gm9117; Gm9125
D3Z193	Gm9847; mCG_128463
Q3V0Z2	Gmcl1; Gcl
P62874	Gnb1
Q9EQ15	Gnb1l; Estm55; Wdr14
E9QKR0	Gnb2
Q61011	Gnb3
P29387	Gnb4
P62881	Gnb5
Q810D6	Grwd1; A301
Q91YN8	Gtf2h2; mCG_116162
A0A0U1RPD8	Gtf3c1
D3Z7I0	Gtf3c2
Q4VBD9	Gzf1; Zfp336
Q3U0D9	Hace1; Kiaa1320
Q6NZM9	Hdac4
Q69ZR2	Hectd1; Kiaa1131; Opm
B2RPZ5	Hectd2
Q3U487	Hectd3
Q8K4P8	Hecw1; Kiaa0322; Nedl1
Q6I6G8	Hecw2; Kiaa1301; Nedl2
E9PZP8	Herc1
Q4U2R1	Herc2; Jdf2; Kiaa0393; Rjs
A6H6S0	Herc3; mCG_123509
Q6PAV2-2	Herc4
F2Z461	Herc6
Z4YJP0	Hic1
Q9JLZ6	Hic2; Kiaa1020
Q61666	Hira; Tuple1
Q6PCN7	Hltf; Smarca3; Snf2l3; Zbu1
P10284	Hoxb4; Hox-2.6; Hoxb-4
Q7TMY8	Huwe1; Kiaa0312; Ureb1
Q6ZPR6	Ibtk; Kiaa1417
E9Q9G8	Ift122
Q8K057	Ift80; Kiaa1374; Wdr56
Q9QXV3	Ing1
Q9ESK4	Ing2; Ing1l
Q8VEK6	Ing3
Q8C0D7	Ing4
Q9D8Y8	Ing5
Q9D168	Ints12; Phf22
P28575	Ipp; Mipp
Q8R3Y8	Irf2bp1
Q8K3X4	Irf2bpl; Eap1; Kiaa1865
Q8C863	Itch
Q920Q8	Ivns1abp; Kiaa0850; Nd1; Nd1L; Nd1S; Ns1; Ns1bp
Q6ZPI0	Jade1; Kiaa1807; Phf17
Q9JHD1	Kat2b; Pcaf
G3X940	Kat6a; Myst3; mCG_13090
Q8BG40	Katnb1
Q9D618	Kbtbd12; Klhdc6
Q8C828	Kbtbd13
G3X9X1	Kbtbd2; mCG_13111
Q8BHI4	Kbtbd3; Bklhd3
Q8R179	Kbtbd4; Bklhd4
E9PYD7	Kbtbd6; Gm5465; Zbtbd6
G5E8C2	Kbtbd7; mCG_9018
Q3UQV5	Kbtbd8; Kiaa1842
Q80UY2	Kcmf1; Debt91
F8WGQ9	Kctd10
Q8K485	Kctd11; Ren
Q8BGV7	Kctd13; Poldip1
E0CYQ0	Kctd17; mCG_13350
A2A9V9	Kctd2
B2RTJ2	Kctd21
Q8BFX3	Kctd3
A0A0R4J000	Kctd5
Q8BNL5	Kctd6
E9PUA6	Kctd9
F6YRW4	Kdm2a; Fbxl11; mCG_8391
Q6P1G2	Kdm2b; Fbl10; Fbxl10; Jhdm1b; Kiaa3014
Q3UXZ9	Kdm5a; Jarid1a; Rbp2
Q80Y84	Kdm5b; Jarid1b; Kiaa4034; Plu1
P41230	Kdm5c; Jarid1c; Kiaa0234; Smcx; Xe169
Q62240	Kdm5d; Hya; Jarid1d; Smcy
Q3UWM4	Kdm7a; Jhdm1d; Kdm7; Kiaa1718
Q9Z2X8	Keap1; Inrf2; Kiaa0132
Q9QXL2	Kif21a; Kiaa1708
E9Q0A4	Kif21b
Q9JI74	Klhl1
Q9D5V2	Klhl10
Q8CE33	Klhl11
Q8BZM0	Klhl12; C3ip1
Q80TF4	Klhl13; Bklhd2; Kiaa1309
Q69ZK5	Klhl14; Kiaa1384
A2AAX3	Klhl15
Q6TDP3	Klhl17
A0A0G2JGN5	Klhl18
A0A1B0GQV2	Klhl2
Q8VCK5	Klhl20; Kiaa4210; Kleip
Q3U410	Klhl21
H9KV05	Klhl22
Q6GQU2	Klhl23
Q8BRG6	Klhl24
Q8R2P1	Klhl25; Enc2
Q8BGY4	Klhl26
Q9CR40	Klhl28; Btbd5
Q80T74	Klhl29; Kbtbd9; Kiaa1921
E0CZ16-2	Klhl3
Q8C3F7	Klhl30
G3X9D8	Klhl31; D930047P17Rik; mCG_14388
A2AJX0	Klhl32
A2AI76	Klhl34
Q9CZ49	Klhl35
Q8R124	Klhl36
Q8BSF5	Klhl38
B1AZR0	Klhl4; mCG_113434
A0A0R4J166	Klhl40
A2AUC9	Klhl41; Kbtbd10
Q8BFQ9	Klhl42; Kiaa1340; Klhdc5
Q6PFE1	Klhl5; mCG_10265
Q6V595	Klhl6
Q8BUL5	Klhl7
P59280	Klhl8
Q6ZPT1	Klhl9; Kiaa1354
P55200	Kmt2a; All1; Hrx; Mll; Mll1
F8WJ40	Kmt2b; Wbp7
F8WI37	Kmt2c; Mll3
A0A0A0MQ73	Kmt2d
A0A0G2JFS7	Ldb2
A0A0R4J0S4	Llgl1
J3QJU5	Llgl2
O70263	Lnx1; Lnx
A0A182DWE6	Lonrf1
B2RT44	Lonrf2
Q9D4H7	Lonrf3; Rnf127
Q8BSM6	Lrba
D3YY91	Lrr1
D3YY33	Lrrc31
Q8K1C9	Lrrc41; Muf1
Q80ZI6	Lrsam1
Q8BUI3	Lrwd1; LRWD1; Orca
Q6A009	Ltn1; Kiaa0714; Lister; Rnf160; Zfp294; Znf294
Q9CQ33	Lztr1; Tcfl2
F8VQ72	Map3k1
A0A0A0MQA2	Mapkbp1
Q6NZQ8	Marchf1
Q8CBH7	Marchf11
Q8CA25	Marchf2
F8WJC4	Marchf3
Q80TE3	Marchf4; Kiaa1399
Q3KNM2	Marchf5
Q6ZQ89	Marchf6; Kiaa0597
Q9WV66	Marchf7; Axot
Q9DBD2	Marchf8; Mir
Q3TZ87	Marchf9
P23804	Mdm2
O35618	Mdm4; Mdmx
Q9D7W5	Med8; MNCb-2386
Q9D074-2	Mgrn1; Kiaa0544
Q80SY4	Mib1; Dip1; Kiaa1323; Mib
Q8R516	Mib2; Skd
O70583	Mid1; Fxy; Trim18
B1AVF5	Mid2
Q8VE19	Mios
Q8C5V4	Mkrn1
Q9DCJ1	Mlst8; Gbl; Lst8
P51949	Mnat1; Mat1
Q69ZF8	Msl2; Kiaa1585; Msl2l1; Rnf184
Q02395	Mtf2; Pcl2
Q8VCM5	Mul1; Gide
Q7TPH6	Mycbp2; Pam; Phr1
Q8BM54	Mylip
Q99MD8	Mynn
Q7TSZ8	Nacc1; Btbd14b; Nac1
Q9DCM7	Nacc2; Btbd14a
E9PYP2	Nbeal1
E9Q9L6	Nbeal2
P33215	Nedd1; Nedd-1
P46935	Nedd4; Kiaa0093; Nedd-4; Nedd4-1; Nedd4a
E9PXB7	Nedd4l
Q0MW30	Neurl1b; Neurl2; Neurl3
A2A5J5	Neurl2
B1AY10	Nfx1
Q8BR37	Nhlrc1; Epm2b
Q8VEJ4	Nle1
Q5RJG1	Nol10; Gm67
Q9D6T0	Nosip
E9QAE4	Nsd1
O35242	Nsmaf; Fan
A0A0R4J0C0	Nsmce1; mCG_20544
Q91VT1	Nsmce2; Mms21
Q9CWU9	Nup37
P59235	Nup43
Q63850	Nup62
A6H603	Nwd1
Q8BGT0	Ostm1; Gl
P63005	Pafah1b1; Lis-1; Lis1; Pafaha
Q9DCE5	Pak1ip1
Q5NBY9	Patz1
P23798	Pcgf2; Mel-18; Mel18; Rnf110; Zfp144; Znf144
Q8BTQ0	Pcgf3; PcgF3; Rnf3; Rnf3a
Q8R1G6	Pdlim2
Q69ZS0	Pdzrn3; Kiaa1095; Semcap3
Q8C669	Peli1
E9QPQ6	Peli2
A2AHY8	Pet2; mCG_16180
B1AUE5	Pex10
Q8VC48	Pex12
P55098	Pex2; Paf1; Pmp35; Pxmp3
P97865	Pex7
Q9Z1B8	Phf1; Plc1; Tctex-3; Tctex3
K4DI61	Phf10
Q9D4H9-2	Phf14
Q9WTU0	Phf2; Kiaa0662
A2AHG2	Phf21a
Q80TJ7	Phf8; Kiaa1111
F8VQ93	Phip
A6H619	Phrf1; Kiaa1542
O88907	Pias1; Ddxbp1
Q8C5D8	Pias2; Miz1; Piasx
O54714	Pias3
Q9JM05	Pias4; Piasg
Q8VD65	Pik3r4; Vps15
O55176	Pja1
Q80U04	Pja2; Kiaa0438; Rnf131
P27612	Plaa; Plap
Q922V4	Plrg1
Q60953	Pml
A0A1L1SRG3	Poc1a
Q8BHD1	Poc1b; Wdr51b
P23204	Ppara; Nr1c1; Ppar
Q6GU14	Pparg
Q9D787	Ppil2
Q6P1F6	Ppp2r2a
Q6ZWR4-2	Ppp2r2b
Q8BG02	Ppp2r2c
Q925E7	Ppp2r2d; D7Ertd753e; Kiaa1541
Q8CEC6	Ppwd1
Q9WUQ2	Preb; Sec12
Q99KP6-2	Prpf19; Prp19; Snev
Q9DAW6	Prpf4
Q99LL5	Pwp1
Q8BU03	Pwp2; Pwp2h
B1ATT4	Rab40b; mCG_12380
Q8VHQ4	Rab40c
P68040	Rack1; Gnb2-rs1; Gnb2l1
Q9QXK2	Rad18; Rad18sc
Q8C570	Rae1; Mrnp41
P15919	Rag1
P63032	Rasd2
Q60972	Rbbp4; Rbap48
Q8BX09	Rbbp5
P97868	Rbbp6; P2pr; Pact
Q60973	Rbbp7; Rbap46
P62878	Rbx1
Q4VGL6	Rc3h1; Gm551; Kiaa2025
P0C090	Rc3h2; Mnab
Q6NXM2	Rcbtb1
Q99LJ7	Rcbtb2; Chc1l
Q9CR50	Rchy1; Arnip; Chimp; Zfp363; Znf363
Q3UCG9	Rffl
Q8VH31	Rfpl4; Rfpl4a
J3QPR6	Rfpl4b; mCG_1377
Q9R1A8	Rfwd2; Cop1
Q8CIK8	Rfwd3; Rnf201
Q9DAK3	Rhobtb1
Q91V93	Rhobtb2; Dbc2
Q9CTN4	Rhobtb3; Kiaa0878
Q6QI06	Rictor; Kiaa1999
O35730	Ring1; Ring1A; Rnf1
Q9WTV7	Rlim; Rnf12
Q80YQ8	Rmnd5a
D3Z1N2	Rnf10
Q9R1W3	Rnf103; Zfp103
Q9QYK7	Rnf11; N4wbp2; Sid1669
Q99ML9	Rnf111
Q8R3P8	Rnf113a1; mCG_147976
Q14B01	Rnf113a2
Q9ET26	Rnf114; Zfp228; Zfp313; Znf228; Znf313
Q9D0C1	Rnf115; Zfp364; Znf364
Q8R1Z9	Rnf121
Q8BP31	Rnf122
Q5XPI3	Rnf123; Kpc1
Q9D9R0-2	Rnf125
Q91YL2	Rnf126
Q9D304	Rnf128; Grail; Greul1; MNCb-3816
O54965	Rnf13; Rzf
Q8VEM1	Rnf130; G1rp
Q14B02	Rnf133; Greul2
Q9CWS1	Rnf135
Q9CQE0	Rnf138; Trif
Q9D9M9	Rnf138rt1; 1700045I19Rik; mCG_115698
A0A0R4J0K8	Rnf139
Q9JI90	Rnf14; Ara54; Triad2
Q99MB7	Rnf141; Znf230
Q8BKD6	Rnf144b; Ibrdc2
Q5SWK7	Rnf145
Q9CZW6	Rnf146
G3X9R7	Rnf148; Greul3
Q3U2C5	Rnf149; Greul4
Q5DTZ6	Rnf150; Kiaa1214
Q9CQ29	Rnf151
Q8BG47	Rnf152
A2AAN9	Rnf157
E9QAU8	Rnf165; Ark2c; Gm96
Q3U9F6	Rnf166
Q91XF4	Rnf167
E9PYW4	Rnf168; RNF168
Q8CBG9	Rnf170
Q3U827-3	Rnf180; Rines
D3YUJ1	Rnf181
Q8C432	Rnf182
Q91YT2-2	Rnf185
A2ALL3	Rnf186
A0A0J9YQM4	Rnf187
P50636	Rnf19a; Geg-154; Rnf19; Xybp
A2A7Q9	Rnf19b; Ibrdc3; Nklam
Q9CQJ4	Rnf2; DinG; Ring1b
Q5DTM8	Rnf20; Bre1a; Kiaa4116
E9Q4D7	Rnf207
Q8K0W3	Rnf208
F6TQD1	Rnf212
E9Q555	Rnf213; Mystr
Q5SPX3	Rnf215
P58283	Rnf216; Triad3; Ubce7ip1; Uip83; Zin
D3YYI7	Rnf217; Ibrdc1
Q6PDX6	Rnf220
Q8CEF8	Rnf222
A0A1B0GR81	Rnf223
Q9D7D1	Rnf225
Q8BGI1	Rnf24
Q9QZR0	Rnf25
Q9JIT1	Rnf32; Lmbr2
Q99KR6	Rnf34
Q8BI21-2	Rnf38
A2RT81	Rnf39; mCG_22610
Q9QZS2	Rnf4
Q3U319	Rnf40; Bre1b; Kiaa0661
Q8BH75	Rnf41; Flrf; Nrdp1
Q5NCP0	Rnf43
E9PUC0	Rnf44
O35445	Rnf5; Ng2
Q9DBU5	Rnf6
Q9WTZ1	Rnf7; Rbx2; Sag
Q8VC56	Rnf8
Q9DCN7	Rnft1
Q3UF64-2	Rnft2; Tmem118
A0A1B0GS18	RP23-62O7.9; Gm45736
A2ACM0	Rptor; 4932417H02Rik; mCG_15044
Q91WM3	Rrp9; Rnu3ip2; U3-55k
Q8BVR6	Rspry1; Kiaa1972
Q3UYX7	Rwdd3; mCG_4676
Q9Z315	Sart1; Haf
Q6GQT6	Scap; Kiaa0199
Q9WU38	Scnn1b
Q9D1M0	Sec13; Sec13l1
Q3UPL0	Sec31a; Sec31l1
Q3TZ89	Sec31b; Gm341; Sec31l2
Q8R2U0	Seh1l
E9QQ33	Sh3rf1
Q8BZT2	Sh3rf2; Ppp1r39; Rnf158
Q6P7W2	Shkbp1; Sb1
Q7TPQ3	Shprh
P61092	Siah1a
A2AHZ2	Siah1b; mCG_115797
Q06986	Siah2
Q9WTX5	Skp1a; Skp1
Q9Z0Z3	Skp2
Q810B7	Slitrk5
Q3UKJ7	Smu1
Q9CUN6	Smurf1
A2A5Z6	Smurf2
Q6PE01	Snrnp40; Wdr57
O35716	Socs1; Cish1; Ssi1
F6RVG2	Socs2
O35718	Socs3; Cis3; Cish3
Q91ZA6	Socs4; Socs7
O54928	Socs5; Cish5
Q9JLY0	Socs6; Cis4; Cish4; Socs4
Q8VHQ2	Socs7; Cish7; Nap4
Q8K450	Spag16; Pf20
Q6ZWS8	Spop; Pcif1
Q2M2N2	Spopl
Q9D5L7	Spsb1; Ssb1
O88838	Spsb2; Grcc9; Ssb2
Q8R5B6	Spsb4; Ssb4
Q9DCF9-2	Ssr3
O55183	Stc1; Stc
Q9Z1Z2	Strap; Unrip
O55106	Strn
Q9ERG2	Strn3; Gs2na; Sg2na
P58404	Strn4; Zin
Q9WUD1	Stub1; Chip
Q8K400	Stxbp5; Kiaa4253; Llgl3
Q5DQR4	Stxbp5l; Llgl4
Q9DBY1	Syvn1; Hrd1; Kiaa1810
Q5HZG4	Taf3
F8VPY2	Taf5
Q91WQ5	Taf5l; Paf65b
Q6NXY1	Tbc1d31; Wdr67
Q9QXE7	Tbl1x; Tbl1
Q8BHJ5	Tbl1xr1; Ira1; Tblr1
Q9R099	Tbl2
Q8C4J7	Tbl3
A0A087WNT1	Tceb1; Eloc
Q8CB77	Tceb3; Eloa
P0DMR5	Tdpoz1; 2cpoz56; Mapp2; Spopl1
A0A0A6YVW8	Tdpoz2
Q717B4	Tdpoz3
Q6YCH2	Tdpoz4
E0CYU8	Tdpoz5; Gm10697
P97499	Tep1; Tp1
Q8VE80	Thoc3
Q5U4D9	Thoc6; Wdr58
Q5SQA3	Tle1
Q9WVB2	Tle2; Grg2
J3KMT7	Tle3
Q62441	Tle4; Grg4
Q9WVB3	Tle6; Grg6
Q8K304	Tmem129
Q9JJB9	Tmem183a; Tmem183; MNCb-2755
B9EKI3	Tmf1; Ara160; Gm153
O70479	Tnfaip1; Edp1
Q80Z37	Topors
P39429	Traf2
Q60803	Traf3; Craf1; Trafamn
Q8N7N6	Traf3ip2; mCG_1382
Q61382	Traf4; Cart1
E9QMA6	Traf5
P70196	Traf6
F8WJF7	Traf7
Q8VIG6	Traip; Trip
Q9WUH5	Trim10; Herf1; Rnf9
Q99PQ2	Trim11
Q99PQ1	Trim12a; Trim12
D3Z3L3	Trim12c
Q9CYB0	Trim13; Rfp2
Q8R096	Trim15; mCG_23227
Q99PP9	Trim16; Ebbp
Q7TPM3	Trim17
E9QKC6	Trim2
Q62191	Trim21; Ro52; Ssa1
Q8BGX0	Trim23; Arfd1
Q64127	Trim24; Tif1; Tif1a
Q61510	Trim25; Efp; Zfp147; Znf147
J3QN94	Trim26
Q62158	Trim27; Rfp
D3YUY7	Trim3; mCG_19734
P15533	Trim30a; Rpt-1; Rpt1; Trim30
E9PVL6	Trim30b
D3YVI9	Trim30c
E9PWL0	Trim30d
Q8R0K2	Trim31
Q8CH72	Trim32
E9QP19	Trim33
K7N6K2	Trim34b
A0A0R4J031	Trim35; mCG_2507
Q80WG7	Trim36
Q6PCX9	Trim37; Kiaa0898
Q5SZ99	Trim38
Q9ESN2	Trim39; Rnf23; Tfp
Q3UWA4	Trim40; Gm319
Q5NCC3	Trim41
P86449	Trim43c
Q6PFY8	Trim45
Q7TNM2	Trim46; Trific
Q8C0E3-2	Trim47
E9PV98	Trim5
E9PVV5	Trim50
Q8CDV4	Trim52
Q9ERP3	Trim54; Murf; Rnf30
G3X8Y1	Trim55; mCG_19772
Q80VI1	Trim56
Q5NCC9	Trim58; Gm16
Q922Y2	Trim59; Mrf1
Q8BGE7	Trim6
Q8VI40	Trim60; 2czf45; Rnf33
Q80V85	Trim62
Q38HM4	Trim63; Murf1; Rf1
Q8BFW4	Trim65
Q505D9	Trim67
G3X9I6	Trim68; mCG_23411
Q5NCB7	Trim7
Q1PSW8	Trim71; Gm1127; Lin41
Q1XH17	Trim72; Mg53
Q3UWZ0	Trim75; Gm794
Q99PJ2	Trim8; Gerp; Rnf27
Q3V061	Trim80; 4933422H20Rik
Q8C7M3-3	Trim9; Kiaa0282
Q8BVP1	Triml1
G5E870	Trip12
Q9JLV2	Trpc4ap; Trrp4ap
Q8K0G5	Tssc1; Eipr1
G5E8T2	Ttc3; mCG_19601
Q8BX13	Ube2cbp; Ube3d; H10bh
O08759	Ube3a
Q9ES34	Ube3b
Q80U95	Ube3c; Kiaa0010; Kiaa10
G3X9Y5	Ube4a; mCG_50277
Q9ES00	Ube4b; Ufd2; Ufd2a
Q925F4	Ubox5; Rnf37; Uip5
O70481	Ubr1
Q6WKZ8	Ubr2; Kiaa0349
Q6WKZ8	Ubr2; Kiaa0349
A2AN08	Ubr4; Kiaa0462; Zubr1
E9Q2H1	Ubr5
Q8CCJ3	Ufl1; Kiaa0776
Q8VDF2	Uhrf1; Np95
Q9EPU0-2	Upf1; Rent1
Q8C7V3	Utp15
Q5SSI6	Utp18; Wdr50
P40338	Vhl; Vhlh
Q80TR8	Vprbp; Dcaf1; Kiaa0800
Q8R307	Vps18
Q5KU39	Vps41
E9Q4P1	Wdfy1; Kiaa1435
Q8BUB4	Wdfy2
G3UYW1	Wdfy3
E9Q2M9	Wdfy4
E9QPB3	Wdhd1
O88342	Wdr1
G5E8J3	Wdr11; Brwd2; mCG_22163
Q9JJA4	Wdr12; MNCb-5414
Q91V09	Wdr13
E9Q271	Wdr17
Q4VBE8	Wdr18
Q3UWE6	Wdr20; Wdr20a; mCG_14935
Q9D5R2	Wdr20rt; Wdr20; Wdr20b
Q8CFJ9	Wdr24
E9Q349	Wdr25
Q8C6G8	Wdr26
Q8C5V5	Wdr27
Q8BHB4	Wdr3
Q9JHB4	Wdr31
Q8K4P0	Wdr33; Wdc146
A2BE91	Wdr34; mCG_125287
Q3TAQ9	Wdr36
Q8CBE3	Wdr37; Kiaa0982
Q9D994	Wdr38
S4R290	Wdr41
Q6ZQL4	Wdr43; Kiaa0007
Q6NVE8	Wdr44
Q91VM3	Wdr45; DXImx38e; Wdrx1; Wipi4
Q9CR39	Wdr45b; Wdr45l; Wipi3
Q8CGF6	Wdr47; Kiaa0893
Q8BH57	Wdr48; Kiaa1449; Uaf1
A0A0N4SUK7	Wdr49
P61965	Wdr5; Big; Big3
Q9DB94	Wdr53
Q9R0D8	Wdr54; D3Mm3e
Q9CX97	Wdr55
Q8C0M0-3	Wdr59; Cdw12; Kiaa1923
Q9D7H2	Wdr5b
Q99ME2	Wdr6
Q8C761	Wdr60
Q9ERF3	Wdr61
E9QK36	Wdr62
B2RY71	Wdr63
Q9D565	Wdr64
E9Q743	Wdr66
Q920I9	Wdr7; Kiaa0541; Trag
G3X934	Wdr70; mCG_115964
D3YYM4	Wdr72
Q9CWR1	Wdr73
Q8VCG3	Wdr74
Q3U821	Wdr75; Utp17
A6PWY4	Wdr76
Q99J09	Wdr77; Mep50
E9PYY5	Wdr78
K4DI77	Wdr81
Q8BFQ4	Wdr82; Cdw5
Q9DAJ4	Wdr83; Morg1
D3Z757	Wdr86
Q9D0R9	Wdr89
H7BX49	Wdr90
Q7TMQ7	Wdr91
Q8BGF3	Wdr92
D3Z7A8	Wdr95
Q9D0I6	Wdsub1
Q80ZK9	Wdtc1; Gm695
Q8BVE8-2	Whsc1; Nsd2; Kiaa1090
D3Z197	Whsc1l1; Nsd3
Q80W47	Wipi2
Q8VC51	Wrap53; Tcab1; Wdr79
Q9JM98	Wrap73; Dd57; Wdr8
O54927	Wsb1
E9Q8J9	Wsb2
Q8BZZ3	Wwp1
Q9DBH0	Wwp2
Q60989	Xiap; Aipa; Api3; Birc4; Miha
Q91VL9	Zbtb1
E9Q8X5	Zbtb10
G5E8B9	Zbtb11; mCG_130893
Q08376	Zbtb14; Zfp-5; Zfp161; Zfp5
Q3UQ17	Zbtb16; mCG_3834
Q60821	Zbtb17; Zfp100; Znf151
H7BX69	Zbtb18; Zfp238
Q3V3W4	Zbtb2; Gm1103
Q8K0L9	Zbtb20; Zfp288
E9Q444	Zbtb21; Zfp295
Q9Z0G7	Zbtb22; Bing1; Zfp297; Znf297
Q80X44	Zbtb24; Bif1; Bsg1; Znf450
G3UW50	Zbtb25; mCG_10049
Q91X45	Zbtb3
Q8BN78	Zbtb33; Kaiso
A2ATY4	Zbtb34
Q8C3U9	Zbtb37; mCG_51422
Q3LR78	Zbtb38
Q6PDK0	Zbtb39
Q5F293	Zbtb4; Kiaa1538
Q6PCS8	Zbtb40
Q811F1	Zbtb41
Q811H0	Zbtb42
G3X9N4	Zbtb43; Zfp297b; mCG_49077
A0A1L1SSL7	Zbtb44
Q52KG4	Zbtb45; Gm157; ZBTB45; Zfp499; mCG_50236
Q8BID6	Zbtb46; Btbd4
Q1H9T6	Zbtb48; Hkr3; Tzap
Q8BXX2	Zbtb49; Zfp509; Znf509
Q7TQG0	Zbtb5; Kiaa0354
Q8K088	Zbtb6; Zfp482; Znf482
O88939	Zbtb7a; Lrf; Zbtb7
Q64321	Zbtb7b; Thpok; Zfp67
Q8VCZ7	Zbtb7c; Zbtb36
Q9CWH1	Zbtb8a
I7HLR7	Zbtb8b
Q8CDC7	Zbtb9
Q80YV2	Zc3hc1; Nipa
R4GML0	Zfp106
Q8K3J5	Zfp131; Znf131
E9PZ11	Zfp651
Q62511	Zfp91; Pzf
Q6P1E1	Zmiz1; Rai17; Zimp10
Q8CIE2	Zmiz2; D11Bwg0280e; Zimp7
Q91V17	Znrf1; Nin283
Q71FD5	Znrf2
Q5SSZ7	Znrf3
Q9DAH2	Znrf4; Spzn
Q6X786	Zpbp2
Q9D9X6	Zswim2
