# Supplementary material for: SEPTIN2 suppresses an IFN-γ-independent, proinflammatory macrophage activation pathway
Source: Nat Commun. 2023 Nov 17;14:7441. doi: 10.1038/s41467-023-43283-2 (PMC10656488; doi:10.1038/s41467-023-43283-2)
Supplement: Supplementary file 5 — Supplementary Data 3 [file 41467_2023_43283_MOESM5_ESM.xlsx]

## Sheet: Primer
Primer	Sequence (5'-3')
HA-SEPT2-F	TTAggatccAAGATGTCTAAGCAACAAC
HA-SEPT2-R	ATAgaattcACCAACTGAAATCCTCAGAC
Myc-HSPA5-F	AATgtcgacCATGATGAAGTTCACTGTG
Myc-HSPA5-R	TTActcgagCCACTTGGGCTATAGCAT
HSPA5 K327A-F	GCCGCATTTGAAGAGCTGAACATGG
HSPA5 K327A-R	CAAATGCGGCCCGAGTAAGGGTCTC
Flag-HSPA5-F	AATCggatccATGATGAAGTTCACTGTG
Flag-HSPA5-R	TTAAcgtcgaCCACTTGGGCTATAGCATT
HSPA5 K327Q-F	AGAGACCCTTACTCGGGCCCAATTT
HSPA5 K327Q-R	CATGTTCAGCTCTTCAAATTGGGCC
V5-ATAT1-F	AATggatccGCCATGGAGTTCCCGTTC
V5-ATAT1-R	TAActcgagTGGCCAAGGCCTGGTGCTG
GST-SCNN1B-F	ATAggatccATGCCAGTGAAGAAGTACC
GST-SCNN1B-R	TTAgaattcACGGTGCCCCCGGCTCTT
pGL-0.5K-F	TCGctcgagATTTAGTTTCCAAGTTATGC
pGL-1.0K-F	ATTctcgagATGAAAGCGATAACCAAG
pGL-1.5K-F	TCCctcgagAATTCACTTTCCTCTTGC
pGL-2.0K-F	TCGctcgagTTGTTTTATCCCAATATG
pGL-2.5K-F	CGActcgagAAAGAGGAAATCATGTAG
pGL-univer-R	ACTagatctGAAGTTTATCTTAGAAATCCTT
EMSA WT probe	GGGGAAGTTGTAATCACGTCCAGTTCCACTATAAGA
EMSA Mutated probe	GGGGAAGTTGTAATCAAAAACAGTTCCACTATAAGA
sXBP1-F	GCTGAGTCCGCAGCAGGT
sXBP1-R	CAGGGTCCAACTTGTCCAGAAT
tXBP1-F	TGAAAAACAGAGTAGCAGCGCAGA
tXBP1-R	CCCAAGCGTGTTCTTAACTC
sgRNA	Sequence (5'-3')
Atat1-sgRNA	TCAGTATGTAAATAACGTGC
Scnn1b-sgRNA	CAAGACGATGAACTTCCCGG
Xbp1-sgRNA	GGAGAAAGCGCTGCGGAGGT
